# Supplementary material for: The relationship between carbon and nitrogen metabolism in cucumber leaves acclimated to salt stress
Source: PeerJ. 2018 Dec 10;6:e6043. doi: 10.7717/peerj.6043 (PMC6292378; doi:10.7717/peerj.6043)
Supplement: Supplemental Information 1 [file peerj-06-6043-s001.csv]

6PGDH activity in the Acclimated plants
24h				72h
	AP	AP-100	AP-150		AP	AP-100	AP-150
	55,05	45,12	49,25		37,28	61,65	72,04
	46,93	46,04	34,13		34,91	61,65	68,98
	47,6	39,85	43,33		42,11	67,62	64,26
	44,96	48,2			40,9	68,41	67,57
X	48,64	44,8	42,24	X	38,8	64,83	68,21
SD	4,42	3,55	7,62	SD	3,31	3,69	3,23
6PGDH activity in the Non-acclimated plants
24h				72h
	NAP	NAP-100	NAP-150		NAP	NAP-100	NAP-150
	44,85	48,43	48,91		49,16	58,75	48,59
	45,25	44,13	45,23		42,68	56,16	56,04
	48,19	56,04	46,3		43,01	60,01	59,85
	48,62	46,4	49,75		38,36	52,32	56,29
X	46,73	48,75	47,55	X	43,3	56,81	55,19
SD	1,95	5,17	2,13	SD	4,44	3,4	4,73
X - sample mean
SD - standard deviation
