# Supplementary material for: The relationship between carbon and nitrogen metabolism in cucumber leaves acclimated to salt stress
Source: PeerJ. 2018 Dec 10;6:e6043. doi: 10.7717/peerj.6043 (PMC6292378; doi:10.7717/peerj.6043)
Supplement: Supplemental Information 2 [file peerj-06-6043-s002.csv]

AlaAT activity in the Acclimated plants
24h				72h
	AP	AP-100	AP-150		AP	AP-100	AP-150
	0,363	0,531	0,307		0,420	0,772	0,560
	0,424	0,510	0,403		0,407	0,808	0,882
	0,551	0,431	0,359		0,473	0,602	0,828
	0,565	0,586	0,431		0,440	0,812	0,976
X	0,476	0,515	0,375	X	0,435	0,749	0,812
SD	0,098	0,064	0,054	SD	0,029	0,099	0,178
AlaAT activity in the Non-acclimated plants
24h				72h
	NAP	NAP-100	NAP-150		NAP	NAP-100	NAP-150
	0,446	0,359	0,369		0,450	0,383	0,559
	0,436	0,293	0,337		0,424	0,260	0,406
	0,489	0,307	0,279		0,450	0,235	0,268
	0,462	0,369	0,427		0,405	0,475	0,368
X	0,458	0,332	0,353	X	0,432	0,338	0,400
SD	0,023	0,038	0,062	SD	0,022	0,112	0,121
X - sample mean
SD - standard deviation
