# Supplementary material for: The relationship between carbon and nitrogen metabolism in cucumber leaves acclimated to salt stress
Source: PeerJ. 2018 Dec 10;6:e6043. doi: 10.7717/peerj.6043 (PMC6292378; doi:10.7717/peerj.6043)
Supplement: Supplemental Information 3 [file peerj-06-6043-s003.csv]

AspAT activity in the Acclimated plants
24h				72h
	AP	AP-100	AP-150		AP	AP-100	AP-150
	0,449	0,538	0,569		0,434	0,752	0,716
	0,545	0,539	0,531		0,450	0,703	0,855
	0,537	0,482	0,478		0,505	0,783	0,837
	0,493	0,582	0,562		0,474	0,906	0,804
X	0,506	0,535	0,535	X	0,466	0,786	0,803
SD	0,044	0,041	0,041	SD	0,031	0,087	0,062
AspAT activity in the Non-acclimated plants
24h				72h
	NAP	NAP-100	NAP-150		NAP	NAP-100	NAP-150
	0,448	0,425	0,430		0,460	0,600	0,470
	0,417	0,497	0,427		0,408	0,503	0,433
	0,453	0,405	0,440		0,450	0,542	0,552
	0,437	0,366	0,457		0,471	0,550	0,500
X	0,439	0,423	0,439	X	0,447	0,549	0,489
SD	0,016	0,055	0,014	SD	0,028	0,040	0,050
X - sample mean
SD - standard deviation
