# Supplementary material for: The relationship between carbon and nitrogen metabolism in cucumber leaves acclimated to salt stress
Source: PeerJ. 2018 Dec 10;6:e6043. doi: 10.7717/peerj.6043 (PMC6292378; doi:10.7717/peerj.6043)
Supplement: Supplemental Information 4 [file peerj-06-6043-s004.csv]

G6PDH activity in the Acclimated plants
24h				72h
	AP	AP-100	AP-150		AP	AP-100	AP-150
	48,57	45,12	68,01		33,99	102,74	122,16
	36,98	46,04	43,75		33,79	99,11	113,12
	43,40	47,82	44,37		38,39	114,25	105,57
	46,41	46,30	62,18		38,63	104,90	119,55
X	43,84	46,32	54,58	X	36,20	105,25	115,10
SD	5,04	1,12	12,38	SD	2,67	6,46	7,40
G6PDH activity in the Non-acclimated plants
24h				72h
	NAP	NAP-100	NAP-150		NAP	NAP-100	NAP-150
	27,60	45,09	40,76		32,77	70,18	63,84
	32,91	42,66	40,99		30,32	79,04	55,14
	30,53	52,22	37,88		30,22	65,64	61,20
	32,42	42,54	33,46		32,02	61,83	68,43
X	30,87	45,63	38,27	X	31,33	69,17	62,15
SD	2,41	4,55	3,51	SD	1,27	7,41	5,55
X - sample mean
SD - standard deviation
