# Supplementary material for: The relationship between carbon and nitrogen metabolism in cucumber leaves acclimated to salt stress
Source: PeerJ. 2018 Dec 10;6:e6043. doi: 10.7717/peerj.6043 (PMC6292378; doi:10.7717/peerj.6043)
Supplement: Supplemental Information 5 [file peerj-06-6043-s005.csv]

Glc level in the Acclimated plants
24h				72h
	AP	AP-100	AP-150		AP	AP-100	AP-150
	0,108	0,156	0,202		0,076	0,395	0,278
	0,141	0,186	0,193		0,109	0,266	0,228
	0,106	0,172	0,183		0,103	0,300	0,254
	0,097	0,170	0,205		0,136	0,224	0,207
X	0,113	0,171	0,193	X	0,106	0,296	0,242
SD	0,019	0,012	0,010	SD	0,025	0,073	0,031
Glc level in the Non-acclimated plants
24h				72h
	NAP	NAP-100	NAP-150		NAP	NAP-100	NAP-150
	0,034	0,066	0,079		0,024	0,313	0,430
	0,026	0,087	0,061		0,020	0,324	0,426
	0,031	0,138	0,070		0,038	0,400	0,319
	0,027	0,129	0,113		0,040	0,470	0,390
X	0,030	0,105	0,081	X	0,031	0,377	0,391
SD	0,004	0,034	0,023	SD	0,010	0,073	0,051
X - sample mean
SD - standard deviation
