# Supplementary material for: The relationship between carbon and nitrogen metabolism in cucumber leaves acclimated to salt stress
Source: PeerJ. 2018 Dec 10;6:e6043. doi: 10.7717/peerj.6043 (PMC6292378; doi:10.7717/peerj.6043)
Supplement: Supplemental Information 6 [file peerj-06-6043-s006.csv]

NAD-GDH activity in the Acclimated plants
24h				72h
	AP	AP-100	AP-150		AP	AP-100	AP-150
	15,44	18,61	23,98		17,72	28,19	45,73
	14,58	20,94	21,96		20,01	19,74	41,40
	17,36	19,11	29,99		18,45	23,07	43,76
	15,89	19,51	20,65		17,20	40,22	60,00
X	15,82	19,54	24,15	X	18,35	23,67	43,63
SD	1,16	1,00	4,13	SD	1,22	4,26	2,17
NAD-GDH activity in the Non-acclimated plants
24h				72h
	NAP	NAP-100	NAP-150		NAP	NAP-100	NAP-150
	19,70	17,00	14,30		21,50	22,50	30,80
	21,60	20,70	20,80		22,00	23,10	40,60
	27,20	31,60	22,80		22,50	21,70	23,70
	28,00	23,10	16,80		22,20	28,50	29,50
X	24,13	23,10	18,68	X	22,05	23,95	31,15
SD	4,10	6,20	3,84	SD	0,42	3,09	7,02
X - sample mean
SD - standard deviation
