# Supplementary material for: The relationship between carbon and nitrogen metabolism in cucumber leaves acclimated to salt stress
Source: PeerJ. 2018 Dec 10;6:e6043. doi: 10.7717/peerj.6043 (PMC6292378; doi:10.7717/peerj.6043)
Supplement: Supplemental Information 7 [file peerj-06-6043-s007.csv]

NADH-GDH activity in the Acclimated plants
24h				72h
	AP	AP-100	AP-150		AP	AP-100	AP-150
	24,28	19,34	28,14		16,44	47,26	75,17
	19,89	17,46	19,45		18,02	43,15	93,81
	21,00	17,53	23,89		14,86	60,62	55,08
	20,31	24,09	22,61		18,18	57,01	75,36
X	21,37	19,61	23,52	X	16,88	52,01	74,86
SD	1,99	3,11	3,60	SD	1,56	8,17	15,82
NADH-GDH activity in the Non-acclimated plants
24h				72h
	NAP	NAP-100	NAP-150		NAP	NAP-100	NAP-150
	20,70	16,70	21,19		18,73	53,86	67,83
	21,94	17,65	18,37		20,22	68,64	57,44
	19,54	16,56	21,04		19,76	48,76	59,39
	19,68	18,05	19,90		24,75	66,59	66,27
X	20,47	17,24	20,13	X	20,87	59,46	62,73
SD	1,11	0,73	1,30	SD	2,66	9,68	5,09
X - sample mean
SD - standard deviation
