# Supplementary material for: The relationship between carbon and nitrogen metabolism in cucumber leaves acclimated to salt stress
Source: PeerJ. 2018 Dec 10;6:e6043. doi: 10.7717/peerj.6043 (PMC6292378; doi:10.7717/peerj.6043)
Supplement: Supplemental Information 8 [file peerj-06-6043-s008.csv]

NADP-ICDH activity in the Acclimated plants
24h				72h
	AP	AP-100	AP-150		AP	AP-100	AP-150
	0,010	0,016	0,019		0,010	0,014	0,021
	0,012	0,015	0,021		0,011	0,013	0,017
	0,012	0,019	0,017		0,012	0,014	0,023
	0,011	0,021	0,019		0,010	0,014	0,016
X	0,011	0,018	0,019	X	0,011	0,014	0,019
SD	0,001	0,003	0,002	SD	0,001	0,001	0,004
NADP-ICDH activity in the Non-acclimated plants
24h				72h
	NAP	NAP-100	NAP-150		NAP	NAP-100	NAP-150
	0,020	0,019	0,019		0,016	0,028	0,037
	0,014	0,017	0,026		0,017	0,026	0,042
	0,022	0,028	0,022		0,019	0,030	0,041
	0,024	0,022	0,022		0,018	0,020	0,040
X	0,020	0,022	0,022	X	0,018	0,026	0,040
SD	0,004	0,005	0,003	SD	0,001	0,004	0,002
X - sample mean
SD - standard deviation
