# Supplementary material for: The relationship between carbon and nitrogen metabolism in cucumber leaves acclimated to salt stress
Source: PeerJ. 2018 Dec 10;6:e6043. doi: 10.7717/peerj.6043 (PMC6292378; doi:10.7717/peerj.6043)
Supplement: Supplemental Information 9 [file peerj-06-6043-s009.csv]

Pro level in the Acclimated plants
24h				72h
	AP	AP-100	AP-150		AP	AP-100	AP-150
	0,232	0,265	0,375		0,338	1,709	1,368
	0,260	0,319	0,360		0,331	1,744	1,862
	0,238	0,290	0,276		0,309	0,921	1,655
	0,244	0,278	0,445		0,342	1,016	1,666
X	0,244	0,288	0,364	X	0,330	1,348	1,638
SD	0,012	0,023	0,069	SD	0,015	0,440	0,203
Pro level in the Non-acclimated plants
24h				72h
	NAP	NAP-100	NAP-150		NAP	NAP-100	NAP-150
	0,373	0,388	0,531		0,412	1,429	1,907
	0,380	0,556	0,464		0,417	2,055	2,496
	0,396	0,427	0,775		0,409	1,945	2,089
	0,361	0,689	0,688		0,392	2,633	3,240
X	0,378	0,515	0,615	X	0,408	2,016	2,433
SD	0,015	0,136	0,142	SD	0,011	0,494	0,592
X - sample mean
SD - standard deviation
