# Supplementary material for: The relationship between carbon and nitrogen metabolism in cucumber leaves acclimated to salt stress
Source: PeerJ. 2018 Dec 10;6:e6043. doi: 10.7717/peerj.6043 (PMC6292378; doi:10.7717/peerj.6043)
Supplement: Supplemental Information 10 [file peerj-06-6043-s010.csv]

Suc level in the Acclimated plants
24h				72h
	AP	AP-100	AP-150		AP	AP-100	AP-150
	0,094	0,099	0,084		0,086	0,421	1,082
	0,102	0,094	0,085		0,101	0,411	1,656
	0,093	0,114	0,112		0,092	0,385	1,284
	0,082	0,100	0,096		0,120	0,409	0,799
X	0,093	0,102	0,094	X	0,100	0,407	1,205
SD	0,008	0,009	0,013	SD	0,015	0,015	0,360
Suc level in the Non-acclimated plants
24h				72h
	NAP	NAP-100	NAP-150		NAP	NAP-100	NAP-150
	0,029	0,053	0,043		0,023	0,553	0,407
	0,023	0,085	0,029		0,027	0,450	0,650
	0,023	0,067	0,040		0,025	0,523	0,343
	0,033	0,069	0,056		0,026	0,510	0,459
X	0,027	0,069	0,042	X	0,025	0,509	0,465
SD	0,005	0,013	0,011	SD	0,002	0,053	0,132
X - sample mean
SD - standard deviation
